# Supplementary material for: Candidate Gene Association Studies in Atopic Dermatitis in Participants of European and Asian Ancestry: A Systematic Review and Meta-Analysis
Source: Genes (Basel). 2023 Jul 17;14(7):1456. doi: 10.3390/genes14071456 (PMC10379179; doi:10.3390/genes14071456)
Supplement: Supplementary file 1 [file genes-14-01456-s001.zip]

Archive with 1 entries (1 files):
- genes-2486477-supplementary.xlsx
